# Supplementary material for: Early-life diet does not affect preference for fish in herring gulls (Larus argentatus)
Source: PeerJ. 2024 Jul 11;12:e17565. doi: 10.7717/peerj.17565 (PMC11246621; doi:10.7717/peerj.17565)
Supplement: Supplemental Information 7 — Information for use of this dataset is in the supplementary file "Information for use of CSV files". [file peerj-12-17565-s007.csv]

Chick ID	Arrival date	Chick Origin	chick age at arrival	Treatment	Test	food test dateTime	age	food latency	food.participation	array order	first food eaten	second food	familiar.diet	Food.type	First choice front row	First choice right	Second choice front	second choice right	fish weight food before	cat weight food before	mussel weight before	bread weight before	fish weight food after	cat weight food after	mussel weight after	bread weight after	amount fish eaten	amount cat food eaten	amount mussel eaten	amount bread eaten	fish left	high protein	secondhigh protein
T1	31/05/2021	Penzance	6	Terrestrial	day1	01/06/2021 10:23	7	132	1	CF	F			1		n			9	13			5	5			4	8			n
M1	01/06/2021	Penzance	2	Marine	day1	02/06/2021 08:10	3	215	1	FC	C			2		y			11	11			11	7			0	4			y
T2	01/06/2021	Hayle	4	Terrestrial	day1	02/06/2021 08:33	5	10	1	CF	F			1		y			11	13			9	4			2	9			n
M2	02/06/2021	Camborne	6	Marine	day1	03/06/2021 08:30	7	120	1	FC	C			2		y			10	11			3	0			7	11			y
M3	04/06/2021	Penzance	3	Marine	day1	05/06/2021 07:51	4	9	1	FC	C			2		y			10	10			8	1.3			2	8.7			y
T3	05/06/2021	Penzance	1	Terrestrial	day1	05/06/2021 13:40	1
T4	05/06/2021	Falmouth	3	Terrestrial	day1	06/06/2021 08:00	4	220	1	FC	C			2		y			9	10			9	3			0	7			y
M4	05/06/2021	Falmouth	9	Marine	day1	07/06/2021 08:00	11	3	1	FC	F			1		n			10	10			0	6			10	4			y
M5	07/06/2021	Penzance	7	Marine	day1	08/06/2021 08:00	8	4	1	CF	F			1		y			10	10			6	6			4	4			n
M6	07/06/2021	Hayle	20	Marine	day1	08/06/2021 08:00	21	35	1	FC	F			1		n			13	12			0	11			13	1			y
T5	10/06/2021	Falmouth	12	Terrestrial	day1	10/06/2021 08:00	12			CF									10	10			10	8			0	2			n
T6	13/06/2021	Falmouth	3	Terrestrial	day1	14/06/2021 07:25	4	9	1	CF	F			1		y			10	10			4	4			6	6			n
T7	14/06/2021	Downderry	8	Terrestrial	day1
M7	14/06/2021	Truro	22	Marine	day1	15/06/2021 07:24	23	3	1	FC	C			2		y			10	10			0	0			10	10			y
M10	14/06/2021	Newquay	12	Marine	day1
T8	15/06/2021	Penzance	12	Terrestrial	day1	16/06/2021 08:48	13	1	1	CF	C			2		n			10	10			0	0			10	10			n
M8	15/06/2021	Penzance	16	Marine	day1	16/06/2021 08:48	17	7	1	FC	C			2		y			10	10			0	0			10	10			y
M11	15/06/2021	Penzance	1	Marine	day1	20/06/2021 06:57	6	1	1	FC	C			2		y			10	10			9	9.5			1	0.5			y
T9	16/06/2021	Falmouth	24	Terrestrial	day1	17/06/2021 08:00	25	11	1	FC	F			1		n			10	10			0	3			10	7			y
T10	16/06/2021	Penzance	23	Terrestrial	day1	19/06/2021 08:00	26	4	1	FC	F			1		n			10	10			0	0			10	10			y
M9	16/06/2021	Penzance	23	Marine	day1	18/06/2021 07:47	25	5	1	CF	F			1		y			10	10			0	3			10	7			n
M12	18/06/2021	Hayle	14	Marine	day1	19/06/2021 07:24	15	17	1	CF	C			2		n			10	10			0	0			10	10			n
Bean	19/06/2021	Newquay	6	Nonstud	day1
Squeezy	20/06/2021	Penzance	1	Nonstud	day1
T11	21/06/2021	Falmouth	17	Terrestrial	day1	22/06/2021 07:16	18	63	1	CF	F			1		y			10	10			0	0			10	10			n
M13	21/06/2021	Unknown	7	Marine	day1	22/06/2021 07:12	8	474	1	FC	C			2		y			10	10			7	0			3	10			y
T12	22/06/2021	Penzance	8	Terrestrial	day1	23/06/2021 06:49	9	240	1	FC	F			1		n			10	10			0	2			10	8			y
M14	22/06/2021	Penzance	5	Marine	day1	23/06/2021 06:54	6	8	1	CF	F			1		y			10	10			0	0			10	10			n
T13	23/06/2021	Penryn	23	Terrestrial	day1	24/06/2021 08:00	24	6	1	CF	F			1		y			10	10			0	0			10	10			n
T1	31/05/2021	Penzance	6	Terrestrial	day5	05/06/2021 07:52	11	10	1	MBFC	F	M	N	1	n	y	y	n	10	10	10	10	0	2.8	0	4.6	10	7.2	10	5.4		Yes	No
M1	01/06/2021	Penzance	2	Marine	day5	06/06/2021 07:56	7	2	1	FBMC	F	C	Y	1	y	n	n	n	10	10	10	10	4	0	8	10	6	10	2	0		Yes	Yes
T2	01/06/2021	Hayle	4	Terrestrial	day5	06/06/2021 08:30	9	6	1	MBFC	M	F	N	1	y	n	n	y	10	10	10	10	4	0	0	9	6	10	10	1		No	Yes
M2	02/06/2021	Camborne	6	Marine	day5	07/06/2021 08:00	11	3	1	BCFM	C	B	N	2	y	y	y	n	10	10	10	10	9	0	7	7	1	10	3	3		Yes	No
M3	04/06/2021	Penzance	3	Marine	day5	10/06/2021 08:00	9	4	1	BFMC	F	B	Y	1	y	y	y	n	10	10	10	10	0	3	6	9	10	7	4	1		Yes	No
T3	05/06/2021	Penzance	1	Terrestrial	day5	10/06/2021 08:00	6	17	1	MCFB	C	M	Y	2	y	y	y	n	10	10	10	10	10	0	4	10	0	10	6	0		Yes	No
T4	05/06/2021	Falmouth	3	Terrestrial	day5	11/06/2021 08:00	9	12	1	FMCB	F	M	N	1	y	n	y	y	10	10	10	10	0	8	0	10	10	2	10	0		Yes	No
M4	05/06/2021	Falmouth	9	Marine	day5	11/06/2021 08:00	15	5	1	MBCF	M	F	Y	1	y	n	n	n	10	10	10	10	0.5	6	0	10	9.5	4	10	0		No	Yes
M5	07/06/2021	Penzance	7	Marine	day5	14/06/2021 07:56	14	4	1	FBCM	F	M	Y	1	y	n	n	n	10	10	10	10	9	8	0	10	1	2	10	0		Yes	No
M6	07/06/2021	Hayle	20	Marine	day5	14/06/2021 07:56	27	4	1	CBFM	F	M	Y	1	n	y	n	n	10	10	10	10	0	0	0	10	10	10	10	0		Yes	No
T5	10/06/2021	Falmouth	12	Terrestrial	day5	15/06/2021 08:28	17	0	1	FCBM	F	C	N	1	y	n	y	y	10	10	10	10	0	5	0	9	10	5	10	1		Yes	Yes
T6	13/06/2021	Falmouth	3	Terrestrial	day5	19/06/2021 08:00	9	178	1	FBMC	F	C	N	1	y	n	n	n	10	10	10	10	0	5	8	10	10	5	2	0		Yes	Yes
T7	14/06/2021	Downderry	8	Terrestrial	day5	15/06/2021 07:24	9	2	1	BMFC	M	C	N	1	y	y	n	n	10	10	10	10	0	0	0	10	10	10	10	0		No	Yes
M7	14/06/2021	Truro	22	Marine	day5	20/06/2021 08:40	28	17	1	FMBC	F	C	Y	1	y	n	n	n	10	10	10	10	0	0	9	10	10	10	1	0		Yes	Yes
M10	14/06/2021	Newquay	12	Marine	day5	19/06/2021 09:04	17	6	1	FCBM	F	C	Y	1	y	n	y	y	10	10	10	10	0	7	10	10	10	3	0	0		Yes	Yes
T8	15/06/2021	Penzance	12	Terrestrial	day5	21/06/2021 07:10	18	0	1	MCFB	M	C	N	1	y	n	y	y	10	10	10	10	0	3	0	10	10	7	10	0		No	Yes
M8	15/06/2021	Penzance	16	Marine	day5	21/06/2021 07:50	22	5	1	FMBC	M	F	Y	1	y	n	y	n	10	10	10	10	0	8	0	10	10	2	10	0		No	Yes
M11	15/06/2021	Penzance	1	Marine	day5
T9	16/06/2021	Falmouth	24	Terrestrial	day5	23/06/2021 07:00	31	15	1	CMFB	F	M	N	1	n	y	y	y	10	10	10	10	0	10	7	10	10	0	3	0		Yes	No
T10	16/06/2021	Penzance	23	Terrestrial	day5	23/06/2021 07:00	30	2	1	BCFM	C	F	Y	2	y	y	n	y	10	10	10	10	0	0	10	10	10	10	0	0		Yes	Yes
M9	16/06/2021	Penzance	23	Marine	day5	23/06/2021 07:00	30	9	1	FBMC	F		Y	1	y	n			10	10	10	10	0	10	10	10	10	0	0	0		Yes
M12	18/06/2021	Hayle	14	Marine	day5	24/06/2021 08:00	20	4	1	FCBM	F	C	Y	1	y	n	y	y	10	10	10	10	3	0	10	10	7	10	0	0		Yes	Yes
Bean	19/06/2021	Newquay	6	Nonstud	day5
Squeezy	20/06/2021	Penzance	1	Nonstud	day5
T11	21/06/2021	Falmouth	17	Terrestrial	day5	27/06/2021 07:30	23	2	1	CFMB	F	M	N	1	y	y	n	y	10	10	10	10	0	0	0	10	10	10	10	0		Yes	No
M13	21/06/2021	Unknown	7	Marine	day5	26/06/2021 08:00	12	9	1	BFCM	F	C	Y	1	y	y	n	y	10	10	10	10	8	5	10	10	2	5	0	0		Yes	Yes
T12	22/06/2021	Penzance	8	Terrestrial	day5	28/06/2021 07:50	14	17	1	BFMC	F	M	N	1	y	y	n	y	10	10	10	10	0	8	0	10	10	2	10	0		Yes	No
M14	22/06/2021	Penzance	5	Marine	day5
T13	23/06/2021	Penryn	23	Terrestrial	day5	29/06/2021 07:06	29	0	1	FBCM	F	M	N	1	y	n	n	n	10	10	10	10	0	10	0	10	10	0	10	0		Yes	No
T1	31/05/2021	Penzance	6	Terrestrial	day10	10/06/2021 07:47	16	4	1	CFBM	F	C	N	1	y	y	y	n	10	10	10	10	0	8	0	10	10	2	10	0		Yes	Yes
M1	01/06/2021	Penzance	2	Marine	day10	11/06/2021 08:00	12	6	1	BMFC	M	F	Y	1	y	y	n	y	10	10	10	10	7	0	0	10	3	10	10	0		No	Yes
T2	01/06/2021	Hayle	4	Terrestrial	day10	11/06/2021 08:00	14	1	1	MFCB	M	F	N	1	y	n	y	y	10	10	10	10	0	5	0	10	10	5	10	0		No	Yes
M2	02/06/2021	Camborne	6	Marine	day10	12/06/2021 08:00	16	2	1	FBMC	F	C	Y	1	y	n	n	n	10	10	10	10	0	0	10	10	10	10	0	0		Yes	Yes
M3	04/06/2021	Penzance	3	Marine	day10	15/06/2021 07:29	14	2	1	BMFC	M	C	Y	1	y	y	n	n	10	10	10	10	0	4	0	9	10	6	10	1		No	Yes
T3	05/06/2021	Penzance	1	Terrestrial	day10	15/06/2021 08:28	11	574	1	FBMC	F	M	N	1	y	n	n	y	10	10	10	10	0	4	0	10	10	6	10	0		Yes	No
T4	05/06/2021	Falmouth	3	Terrestrial	day10	16/06/2021 08:00	14	5	1	MFCB	F	M	N	1	y	y	y	n	10	10	10	10	0	6	0	10	10	4	10	0		Yes	No
M4	05/06/2021	Falmouth	9	Marine	day10	16/06/2021 08:00	20	3	1	MBFC	M	F	Y	1	y	n	n	y	10	10	10	10	0	4	0	10	10	6	10	0		No	Yes
M5	07/06/2021	Penzance	7	Marine	day10	19/06/2021 08:00	19	1	1	CFMB	F	M	Y	1	y	y	n	y	10	10	10	10	0	10	0	10	10	0	10	0		Yes	No
M6	07/06/2021	Hayle	20	Marine	day10	18/06/2021 07:47	31	2	1	CMFB	C	F	N	2	y	n	n	y	10	10	10	10	0	0	0	9	10	10	10	1		Yes	Yes
T5	10/06/2021	Falmouth	12	Terrestrial	day10	20/06/2021 08:18	22	0	1	CBMF	C	F	Y	2	y	n	n	n	10	10	10	10	0	2	0	10	10	8	10	0		Yes	Yes
T6	13/06/2021	Falmouth	3	Terrestrial	day10	24/06/2021 08:00	14	0	1	BMCF	M	F	N	1	y	y	n	n	10	10	10	10	0	10	0	10	10	0	10	0		No	Yes
T7	14/06/2021	Downderry	8	Terrestrial	day10	19/06/2021 09:04	13	0	1	BFCM	F	M	N	1	y	y	n	n	10	10	10	10	0	1	0	10	10	9	10	0		Yes	No
M7	14/06/2021	Truro	22	Marine	day10	25/06/2021 07:45	33	10	1	MBCF	F		Y	1	n	n			10	10	10	10	0	9	10	10	10	1	0	0		Yes
M10	14/06/2021	Newquay	12	Marine	day10	24/06/2021 08:00	22	5	1	CBMF	C		N	2	y	n			10	10	10	10	10	4	10	10	0	6	0	0		Yes
T8	15/06/2021	Penzance	12	Terrestrial	day10	26/06/2021 08:00	23	0	1	CMFB	F	M	N	1	n	y	y	y	10	10	10	10	0	8	0	10	10	2	10	0		Yes	No
M8	15/06/2021	Penzance	16	Marine	day10	26/06/2021 08:40	27	3	1	BFMC	F	M	Y	1	y	y	n	y	10	10	10	10	0	3	0	10	10	7	10	0		Yes	No
M11	15/06/2021	Penzance	1	Marine	day10	30/06/2021 08:00	16	0	1	FBCM	B	F	N	2	y	y	y	n	10	10	10	10	0	5	0	9	10	5	10	1		No	Yes
T9	16/06/2021	Falmouth	24	Terrestrial	day10	28/06/2021 07:14	36	11	1	FMCB	F		N	1	y	n			10	10	10	10	0	10	10	10	10	0	0	0		Yes
T10	16/06/2021	Penzance	23	Terrestrial	day10	28/06/2021 07:14	35	600	0	CBMF									10	10	10	10	10	10	10	10	0	0	0	0
M9	16/06/2021	Penzance	23	Marine	day10	28/06/2021 07:50	35	27	1	MBFC	M	F	Y	1	y	n	n	y	10	10	10	10	0.5	10	4	10	9.5	0	6	0		No	Yes
M12	18/06/2021	Hayle	14	Marine	day10	29/06/2021 07:48	25	11	1	BCMF	F		Y	1	n	n			10	10	10	10	0.5	9	10	10	9.5	1	0	0		Yes
Bean	19/06/2021	Newquay	6	Nonstud	day10
Squeezy	20/06/2021	Penzance	1	Nonstud	day10
T11	21/06/2021	Falmouth	17	Terrestrial	day10	02/07/2021 08:00	28	2	1	MFCB	F	M	N	1	y	y	y	n	10	10	10	10	0	7	0	10	10	3	10	0		Yes	No
M13	21/06/2021	Unknown	7	Marine	day10	01/07/2021 07:12	17	1	1	CFBM	F	C	Y	1	y	y	y	n	10	10	10	10	0	0	0	10	10	10	10	0		Yes	Yes
T12	22/06/2021	Penzance	8	Terrestrial	day10	03/07/2021 07:44	19	2	1	CBMF	C	F	Y	2	y	n	n	n	10	10	10	10	0	0	0	9	10	10	10	1		Yes	Yes
M14	22/06/2021	Penzance	5	Marine	day10	03/07/2021 07:44	16	1	1	CMFB	M	F	Y	1	y	y	n	y	10	10	10	10	0	0	0	5	10	10	10	5		No	Yes
T13	23/06/2021	Penryn	23	Terrestrial	day10	04/07/2021 07:59	34	8	1	BMCF	M	F	N	1	y	y	n	n	10	10	10	10	0	10	0	10	10	0	10	0		No	Yes
T1	31/05/2021	Penzance	6	Terrestrial	day15	15/06/2021 07:29	21	1	1	MFBC	F	M	N	1	y	y	y	n	10	10	10	10	0	10	0	7	10	0	10	3		Yes	No
M1	01/06/2021	Penzance	2	Marine	day15	16/06/2021 08:00	17	0	1	FBCM	F	M	Y	1	y	n	n	n	10	10	10	10	0	0	0	10	10	10	10	0		Yes	No
T2	01/06/2021	Hayle	4	Terrestrial	day15	16/06/2021 08:00	19	2	1	BCMF	C	F	Y	2	y	y	n	n	10	10	10	10	0	9	0.5	10	10	1	9.5	0		Yes	Yes
M2	02/06/2021	Camborne	6	Marine	day15	17/06/2021 08:00	21	0	1	CMFB	M	F	N	1	y	y	n	y	10	10	10	10	0	0	0	10	10	10	10	0		No	Yes
M3	04/06/2021	Penzance	3	Marine	day15	20/06/2021 08:40	19	6	1	BCFM	B	F	N	2	y	n	n	y	10	10	10	10	0	4	0	7	10	6	10	3		No	Yes
T3	05/06/2021	Penzance	1	Terrestrial	day15	20/06/2021 08:18	16	0	1	MFCB	M	F	N	1	y	n	y	y	10	10	10	10	0	7	0	10	10	3	10	0		No	Yes
T4	05/06/2021	Falmouth	3	Terrestrial	day15	21/06/2021 07:10	19	1	1	FBCM	F	M	N	1	y	n	n	n	10	10	10	10	0	4	0	10	10	6	10	0		Yes	No
M4	05/06/2021	Falmouth	9	Marine	day15	21/06/2021 07:50	25	6	1	MBFC	M	F	Y	1	y	n	n	y	10	10	10	10	0	7	0.5	10	10	3	9.5	0		No	Yes
M5	07/06/2021	Penzance	7	Marine	day15	23/06/2021 08:00	23	600	0	MFCB									10	10	10	10	9	10	10	10	1	0	0	0
M6	07/06/2021	Hayle	20	Marine	day15	23/06/2021 08:00	36	2	1	FCMB	F	C	Y	1	y	n	y	y	10	10	10	10	0	8	0	10	10	2	10	0		Yes	Yes
T5	10/06/2021	Falmouth	12	Terrestrial	day15	25/06/2021 07:44	27	2	1	BCMF	F	M	N	1	n	n	n	y	10	10	10	10	0	10	0	9	10	0	10	1		Yes	No
T6	13/06/2021	Falmouth	3	Terrestrial	day15	29/06/2021 07:48	19	0	1	CMFB	M	C	N	1	y	y	y	n	10	10	10	10	0	5	0	10	10	5	10	0		No	Yes
T7	14/06/2021	Downderry	8	Terrestrial	day15	24/06/2021 08:00	18	0	1	MFCB	M	F	N	1	y	n	y	y	10	10	10	10	0	9	0	10	10	1	10	0		No	Yes
M7	14/06/2021	Truro	22	Marine	day15	30/06/2021 08:00	38	600	0	BCMF									10	10	10	10	10	10	10	10	0	0	0	0
M10	14/06/2021	Newquay	12	Marine	day15	29/06/2021 07:06	27	600	0	MFBC									10	10	10	10	10	10	10	10	0	0	0	0
T8	15/06/2021	Penzance	12	Terrestrial	day15	01/07/2021 07:12	28	0	1	FBMC	F	M	N	1	y	n	n	y	10	10	10	10	0	10	0	10	10	0	10	0		Yes	No
M8	15/06/2021	Penzance	16	Marine	day15	01/07/2021 07:08	32	245	1	BMCF	M		Y	1	y	y			10	10	10	10	10	10	5	10	0	0	5	0		No
M11	15/06/2021	Penzance	1	Marine	day15	05/07/2021 07:42	21	0	1	BCMF	B	M	N	2	y	n	n	y	10	10	10	10	0	4	0	8	10	6	10	2		No	No
T9	16/06/2021	Falmouth	24	Terrestrial	day15	03/07/2021 07:52	41	240	1	FCBM	F		N	1	y	n			10	10	10	10	0	10	10	10	10	0	0	0		Yes
T10	16/06/2021	Penzance	23	Terrestrial	day15	03/07/2021 08:27	40	12	1	MFCB	F	M	N	1	y	y	y	n	10	10	10	10	0	10	0	10	10	0	10	0		Yes	No
M9	16/06/2021	Penzance	23	Marine	day15	03/07/2021 09:04	40	8	1	MBFC	F		Y	1	n	y			10	10	10	10	0	10	10	10	10	0	0	0		Yes
M12	18/06/2021	Hayle	14	Marine	day15	04/07/2021 07:59	30	0	1	CFMB	F	C	Y	1	y	y	y	n	10	10	10	10	1	3	10	10	9	7	0	0		Yes	Yes
Bean	19/06/2021	Newquay	6	Nonstud	day15
Squeezy	20/06/2021	Penzance	1	Nonstud	day15
T11	21/06/2021	Falmouth	17	Terrestrial	day15	07/07/2021 07:38	33	8	1	CFBM	F	C	N	1	y	y	y	n	10	10	10	10	0	0	1	10	10	10	9	0		Yes	Yes
M13	21/06/2021	Unknown	7	Marine	day15	06/07/2021 08:08	22	0	1	MBFC	M	F	Y	1	y	n	n	y	10	10	10	10	0	0	0	10	10	10	10	0		No	Yes
T12	22/06/2021	Penzance	8	Terrestrial	day15	08/07/2021 08:43	24	0	1	CMFB	M	F	N	1	y	y	n	y	10	10	10	10	0	10	0	10	10	0	10	0		No	Yes
M14	22/06/2021	Penzance	5	Marine	day15	08/07/2021 08:43	21	0	1	BFMC	F	C	Y	1	y	y	n	n	10	10	10	10	0	0	0	9	10	10	10	1		Yes	Yes
T13	23/06/2021	Penryn	23	Terrestrial	day15	09/07/2021 07:47	39	4	1	MCBF	M	F	N	1	y	n	n	n	10	10	10	10	0	10	0	10	10	0	10	0		No	Yes
T1	31/05/2021	Penzance	6	Terrestrial	day35	05/07/2021 07:59	41	20	1	MFBC	F		N	1	y	y			10	10	10	10	6	5	10	9	4	5	0	1		Yes
M1	01/06/2021	Penzance	2	Marine	day35	06/07/2021 08:32	37	600	0	BFCM									10	10	10	10	10	10	10	10	0	0	0	0
T2	01/06/2021	Hayle	4	Terrestrial	day35	06/07/2021 07:58	39	236	1	FCMB	C	M	Y	2	y	y	n	y	10	10	10	10	0	6	0	7	10	4	10	3		Yes	No
M2	02/06/2021	Camborne	6	Marine	day35	07/07/2021 08:00	41	29	1	FBMC	F		Y	1	y	n			10	10	10	10	6	10	10	10	4	0	0	0		Yes
M3	04/06/2021	Penzance	3	Marine	day35	10/07/2021 08:10	39	600	0	CBFM									10	10	10	10	10	10	10	10	0	0	0	0
T3	05/06/2021	Penzance	1	Terrestrial	day35	10/07/2021 08:37	36	611	0	MFCB	F	M	N	1	y	y	y	n	10	10	10	10	0	10	4	10	10	0	6	0		Yes	No
T4	05/06/2021	Falmouth	3	Terrestrial	day35	11/07/2021 08:07	39	600	0	BCMF									10	10	10	10	10	10	10	10	0	0	0	0
M4	05/06/2021	Falmouth	9	Marine	day35	11/07/2021 08:37	45	600	0	BMFC									10	10	10	10	10	10	10	10	0	0	0	0
M5	07/06/2021	Penzance	7	Marine	day35	13/07/2021 08:12	43	600	0	BCFM									10	10	10	10	10	10	10	10	0	0	0	0
M6	07/06/2021	Hayle	20	Marine	day35	13/07/2021 07:52	56	7	1	MBCF	M	F	Y	1	y	n	n	n	10	10	10	10	0	0	0	8	10	10	10	2		No	Yes
T5	10/06/2021	Falmouth	12	Terrestrial	day35	15/07/2021 07:42	47	2	1	CFMB	F	M	N	1	y	y	n	y	10	10	10	10	0	10	0	10	10	0	10	0		Yes	No
T6	13/06/2021	Falmouth	3	Terrestrial	day35	19/07/2021 07:36	39	600	0	CFMB									10	10	10	10	10	10	10	10	0	0	0	0
T7	14/06/2021	Downderry	8	Terrestrial	day35	14/07/2021 08:09	38	600	0	FMBC									10	10	10	10	10	10	10	10	0	0	0	0
M7	14/06/2021	Truro	22	Marine	day35	20/07/2021 08:00	58	600	0	BFCM									10	10	10	10	10	10	10	10	0	0	0	0
M10	14/06/2021	Newquay	12	Marine	day35	19/07/2021 08:10	47	352	1	MCBF	F		Y	1	n	n			10	10	10	10	0	10	10	10	10	0	0	0		Yes
T8	15/06/2021	Penzance	12	Terrestrial	day35	21/07/2021 07:25	48	600	0	FBMC									10	10	10	10	10	10	10	10	0	0	0	0
M8	15/06/2021	Penzance	16	Marine	day35	21/07/2021 07:58	52	600	0	MCFB									10	10	10	10	10	10	10	10	0	0	0	0
M11	15/06/2021	Penzance	1	Marine	day35	25/07/2021 08:08	41	0	1	MCBF	M	C	Y	1	y	n	y	y	10	10	10	10	0	4	0	10	10	6	10	0		No	Yes
T9	16/06/2021	Falmouth	24	Terrestrial	day35	22/07/2021 07:40	60	47	1	CBFM	F		N	1	n	y			10	10	10	10	3	10	10	10	7	0	0	0		Yes
T10	16/06/2021	Penzance	23	Terrestrial	day35	23/07/2021 07:40	60	600	0	FMCB									10	10	10	10	10	10	10	10	0	0	0	0
M9	16/06/2021	Penzance	23	Marine	day35	23/07/2021 08:10	60	22	1	CBFM	F		Y	1	n	y			10	10	10	10	0	7	0	10	10	3	10	0		Yes
M12	18/06/2021	Hayle	14	Marine	day35	24/07/2021 07:51	50	10	1	FMBC	F		Y	1	y	n			10	10	10	10	3	10	10	10	7	0	0	0		Yes
Bean	19/06/2021	Newquay	6	Nonstud	day35	12/07/2021 08:38	29			FBMC	F			1	y	n			10	10	10	10	0	9	0	10	10	1	10	0		Yes
Squeezy	20/06/2021	Penzance	1	Nonstud	day35	12/07/2021 08:38	23			CFBM	F			1	y	y			10	10	10	10	0	10	0	10	10	0	10	0		Yes
T11	21/06/2021	Falmouth	17	Terrestrial	day35	27/07/2021 07:58	53	600	0	BFMC									10	10	10	10	10	10	10	10	0	0	0	0
M13	21/06/2021	Unknown	7	Marine	day35	26/07/2021 07:06	42	12	1	FCBM	C	F	N	2	y	y	y	n	10	10	10	10	2	7	10	10	8	3	0	0		Yes	Yes
T12	22/06/2021	Penzance	8	Terrestrial	day35	26/07/2021 08:26	42	600	0	CMBF									10	10	10	10	10	10	10	10	0	0	0	0
M14	22/06/2021	Penzance	5	Marine	day35	27/07/2021 08:29	40	117	1	BMFC	M	B	Y	1	y	y	y	n	10	10	10	10	10	10	0	9	0	0	10	1		No	No
T13	23/06/2021	Penryn	23	Terrestrial	day35
