# Supplementary material for: Early-life diet does not affect preference for fish in herring gulls (Larus argentatus)
Source: PeerJ. 2024 Jul 11;12:e17565. doi: 10.7717/peerj.17565 (PMC11246621; doi:10.7717/peerj.17565)
Supplement: Supplemental Information 8 — Information for use of this dataset is in the supplementary file "Information for use of CSV files". [file peerj-12-17565-s008.csv]

Chick ID	Arrival date	Chick Origin	chick age at arrival	Treatment	Test	food test dateTime	age	emma.food.latency	array order	first food eaten	frankie.first.choice	frankie.food.latency
T1	31/05/2021	Penzance	6	Terrestrial	day1	01/06/2021 10:23	7	132	CF	F	F	127
M1	01/06/2021	Penzance	2	Marine	day1	02/06/2021 08:10	3	215	FC	C	C	213
T2	01/06/2021	Hayle	4	Terrestrial	day1	02/06/2021 08:33	5	10	CF	F	F	10
M2	02/06/2021	Camborne	6	Marine	day1	03/06/2021 08:30	7	120	FC	C	C	129
M3	04/06/2021	Penzance	3	Marine	day1	05/06/2021 07:51	4	9	FC	C	C	8
T3	05/06/2021	Penzance	1	Terrestrial	day1	05/06/2021 13:40	1
T4	05/06/2021	Falmouth	3	Terrestrial	day1	06/06/2021 08:00	4	220	FC	C	C	180
M4	05/06/2021	Falmouth	9	Marine	day1	07/06/2021 08:00	11	3	FC	F	F	3
M5	07/06/2021	Penzance	7	Marine	day1	08/06/2021 08:00	8	4	CF	F	F	3
M6	07/06/2021	Hayle	20	Marine	day1	08/06/2021 08:00	21	35	FC	F	F	34
T5	10/06/2021	Falmouth	12	Terrestrial	day1	10/06/2021 08:00	12		CF
T6	13/06/2021	Falmouth	3	Terrestrial	day1	14/06/2021 07:25	4	9	CF	F	C	48
T7	14/06/2021	Downderry	8	Terrestrial	day1
M7	14/06/2021	Truro	22	Marine	day1	15/06/2021 07:24	23	3	FC	C	C	2
M10	14/06/2021	Newquay	12	Marine	day1
T8	15/06/2021	Penzance	12	Terrestrial	day1	16/06/2021 08:48	13	1	CF	C	C	1
M8	15/06/2021	Penzance	16	Marine	day1	16/06/2021 08:48	17	7	FC	C	C	7
M11	15/06/2021	Penzance	1	Marine	day1	20/06/2021 06:57	6	1	FC	C	C	1
T9	16/06/2021	Falmouth	24	Terrestrial	day1	17/06/2021 08:00	25	11	FC	F	F	11
T10	16/06/2021	Penzance	23	Terrestrial	day1	19/06/2021 08:00	26	4	FC	F	F	4
M9	16/06/2021	Penzance	23	Marine	day1	18/06/2021 07:47	25	5	CF	F	F	5
M12	18/06/2021	Hayle	14	Marine	day1	19/06/2021 07:24	15	17	CF	C	C	18
Bean	19/06/2021	Newquay	6	Nonstud	day1
Squeezy	20/06/2021	Penzance	1	Nonstud	day1
T11	21/06/2021	Falmouth	17	Terrestrial	day1	22/06/2021 07:16	18	63	CF	F	F	65
M13	21/06/2021	Unknown	7	Marine	day1	22/06/2021 07:12	8	474	FC	C	C	420
T12	22/06/2021	Penzance	8	Terrestrial	day1	23/06/2021 06:49	9	240	FC	F	F	240
M14	22/06/2021	Penzance	5	Marine	day1	23/06/2021 06:54	6	8	CF	F		600
T13	23/06/2021	Penryn	23	Terrestrial	day1	24/06/2021 08:00	24	6	CF	F	F	5
T1	31/05/2021	Penzance	6	Terrestrial	day5	05/06/2021 07:52	11	10	MBFC	F	F	9
M1	01/06/2021	Penzance	2	Marine	day5	06/06/2021 07:56	7	2	FBMC	F	M	3
T2	01/06/2021	Hayle	4	Terrestrial	day5	06/06/2021 08:30	9	6	MBFC	M	M	4
M2	02/06/2021	Camborne	6	Marine	day5	07/06/2021 08:00	11	3	BCFM	C	C	5
M3	04/06/2021	Penzance	3	Marine	day5	10/06/2021 08:00	9	4	BFMC	F	F	4
T3	05/06/2021	Penzance	1	Terrestrial	day5	10/06/2021 08:00	6	17	MCFB	C	C	15
T4	05/06/2021	Falmouth	3	Terrestrial	day5	11/06/2021 08:00	9	12	FMCB	F	F	4
M4	05/06/2021	Falmouth	9	Marine	day5	11/06/2021 08:00	15	5	MBCF	M	M	4
M5	07/06/2021	Penzance	7	Marine	day5	14/06/2021 07:56	14	4	FBCM	F	M	30
M6	07/06/2021	Hayle	20	Marine	day5	14/06/2021 07:56	27	4	CBFM	F	F	4
T5	10/06/2021	Falmouth	12	Terrestrial	day5	15/06/2021 08:28	17	0	FCBM	F	F	2
T6	13/06/2021	Falmouth	3	Terrestrial	day5	19/06/2021 08:00	9	178	FBMC	F	F	178
T7	14/06/2021	Downderry	8	Terrestrial	day5	15/06/2021 07:24	9	2	BMFC	M	M	3
M7	14/06/2021	Truro	22	Marine	day5	20/06/2021 08:40	28	17	FMBC	F	F	16
M10	14/06/2021	Newquay	12	Marine	day5	19/06/2021 09:04	17	6	FCBM	F	F	7
T8	15/06/2021	Penzance	12	Terrestrial	day5	21/06/2021 07:10	18	0	MCFB	M	M	0
M8	15/06/2021	Penzance	16	Marine	day5	21/06/2021 07:50	22	5	FMBC	M	M	6
M11	15/06/2021	Penzance	1	Marine	day5
T9	16/06/2021	Falmouth	24	Terrestrial	day5	23/06/2021 07:00	31	15	CMFB	F	F	13
T10	16/06/2021	Penzance	23	Terrestrial	day5	23/06/2021 07:00	30	2	BCFM	C	C	2
M9	16/06/2021	Penzance	23	Marine	day5	23/06/2021 07:00	30	9	FBMC	F	F	9
M12	18/06/2021	Hayle	14	Marine	day5	24/06/2021 08:00	20	4	FCBM	F	F	4
Bean	19/06/2021	Newquay	6	Nonstud	day5
Squeezy	20/06/2021	Penzance	1	Nonstud	day5
T11	21/06/2021	Falmouth	17	Terrestrial	day5	27/06/2021 07:30	23	2	CFMB	F	F	2
M13	21/06/2021	Unknown	7	Marine	day5	26/06/2021 08:00	12	9	BFCM	F	F	8
T12	22/06/2021	Penzance	8	Terrestrial	day5	28/06/2021 07:50	14	17	BFMC	F	F	17
M14	22/06/2021	Penzance	5	Marine	day5
T13	23/06/2021	Penryn	23	Terrestrial	day5	29/06/2021 07:06	29	0	FBCM	F	F	0
T1	31/05/2021	Penzance	6	Terrestrial	day10	10/06/2021 07:47	16	4	CFBM	F	F	5
M1	01/06/2021	Penzance	2	Marine	day10	11/06/2021 08:00	12	6	BMFC	M	M	7
T2	01/06/2021	Hayle	4	Terrestrial	day10	11/06/2021 08:00	14	1	MFCB	M	M	0
M2	02/06/2021	Camborne	6	Marine	day10	12/06/2021 08:00	16	2	FBMC	F	F	2
M3	04/06/2021	Penzance	3	Marine	day10	15/06/2021 07:29	14	2	BMFC	M	M	1
T3	05/06/2021	Penzance	1	Terrestrial	day10	15/06/2021 08:28	11	574	FBMC	F	F	570
T4	05/06/2021	Falmouth	3	Terrestrial	day10	16/06/2021 08:00	14	5	MFCB	F	F	9
M4	05/06/2021	Falmouth	9	Marine	day10	16/06/2021 08:00	20	3	MBFC	M	M	3
M5	07/06/2021	Penzance	7	Marine	day10	19/06/2021 08:00	19	1	CFMB	F	F	2
M6	07/06/2021	Hayle	20	Marine	day10	18/06/2021 07:47	31	2	CMFB	C	C	2
T5	10/06/2021	Falmouth	12	Terrestrial	day10	20/06/2021 08:18	22	0	CBMF	C	C	0
T6	13/06/2021	Falmouth	3	Terrestrial	day10	24/06/2021 08:00	14	0	BMCF	M	M	0
T7	14/06/2021	Downderry	8	Terrestrial	day10	19/06/2021 09:04	13	0	BFCM	F	F	0
M7	14/06/2021	Truro	22	Marine	day10	25/06/2021 07:45	33	10	MBCF	F	F	8
M10	14/06/2021	Newquay	12	Marine	day10	24/06/2021 08:00	22	5	CBMF	C	C	5
T8	15/06/2021	Penzance	12	Terrestrial	day10	26/06/2021 08:00	23	0	CMFB	F	M	0
M8	15/06/2021	Penzance	16	Marine	day10	26/06/2021 08:40	27	3	BFMC	F	F	3
M11	15/06/2021	Penzance	1	Marine	day10	30/06/2021 08:00	16	0	FBCM	B	B	0
T9	16/06/2021	Falmouth	24	Terrestrial	day10	28/06/2021 07:14	36	11	FMCB	F	F	12
T10	16/06/2021	Penzance	23	Terrestrial	day10	28/06/2021 07:14	35	600	CBMF			600
M9	16/06/2021	Penzance	23	Marine	day10	28/06/2021 07:50	35	27	MBFC	M	M	28
M12	18/06/2021	Hayle	14	Marine	day10	29/06/2021 07:48	25	11	BCMF	F	F	10
Bean	19/06/2021	Newquay	6	Nonstud	day10
Squeezy	20/06/2021	Penzance	1	Nonstud	day10
T11	21/06/2021	Falmouth	17	Terrestrial	day10	02/07/2021 08:00	28	2	MFCB	F	F	2
M13	21/06/2021	Unknown	7	Marine	day10	01/07/2021 07:12	17	1	CFBM	F	F	1
T12	22/06/2021	Penzance	8	Terrestrial	day10	03/07/2021 07:44	19	2	CBMF	C	C	2
M14	22/06/2021	Penzance	5	Marine	day10	03/07/2021 07:44	16	1	CMFB	M	M	1
T13	23/06/2021	Penryn	23	Terrestrial	day10	04/07/2021 07:59	34	8	BMCF	M	M	8
T1	31/05/2021	Penzance	6	Terrestrial	day15	15/06/2021 07:29	21	1	MFBC	F	F	0
M1	01/06/2021	Penzance	2	Marine	day15	16/06/2021 08:00	17	0	FBCM	F	F	0
T2	01/06/2021	Hayle	4	Terrestrial	day15	16/06/2021 08:00	19	2	BCMF	C	F	8
M2	02/06/2021	Camborne	6	Marine	day15	17/06/2021 08:00	21	0	CMFB	M	M	0
M3	04/06/2021	Penzance	3	Marine	day15	20/06/2021 08:40	19	6	BCFM	B	B	8
T3	05/06/2021	Penzance	1	Terrestrial	day15	20/06/2021 08:18	16	0	MFCB	M	M	0
T4	05/06/2021	Falmouth	3	Terrestrial	day15	21/06/2021 07:10	19	1	FBCM	F	F	0
M4	05/06/2021	Falmouth	9	Marine	day15	21/06/2021 07:50	25	6	MBFC	M	M	6
M5	07/06/2021	Penzance	7	Marine	day15	23/06/2021 08:00	23	600	MFCB			600
M6	07/06/2021	Hayle	20	Marine	day15	23/06/2021 08:00	36	2	FCMB	F	F	4
T5	10/06/2021	Falmouth	12	Terrestrial	day15	25/06/2021 07:44	27	2	BCMF	F	F	1
T6	13/06/2021	Falmouth	3	Terrestrial	day15	29/06/2021 07:48	19	0	CMFB	M	M	0
T7	14/06/2021	Downderry	8	Terrestrial	day15	24/06/2021 08:00	18	0	MFCB	M	M	0
M7	14/06/2021	Truro	22	Marine	day15	30/06/2021 08:00	38	600	BCMF			600
M10	14/06/2021	Newquay	12	Marine	day15	29/06/2021 07:06	27	600	MFBC			600
T8	15/06/2021	Penzance	12	Terrestrial	day15	01/07/2021 07:12	28	0	FBMC	F	F	0
M8	15/06/2021	Penzance	16	Marine	day15	01/07/2021 07:08	32	245	BMCF	M	M	240
M11	15/06/2021	Penzance	1	Marine	day15	05/07/2021 07:42	21	0	BCMF	B	B	0
T9	16/06/2021	Falmouth	24	Terrestrial	day15	03/07/2021 07:52	41	240	FCBM	F	F	234
T10	16/06/2021	Penzance	23	Terrestrial	day15	03/07/2021 08:27	40	12	MFCB	F	F	12
M9	16/06/2021	Penzance	23	Marine	day15	03/07/2021 09:04	40	8	MBFC	F	F	76
M12	18/06/2021	Hayle	14	Marine	day15	04/07/2021 07:59	30	0	CFMB	F	F	15
Bean	19/06/2021	Newquay	6	Nonstud	day15
Squeezy	20/06/2021	Penzance	1	Nonstud	day15
T11	21/06/2021	Falmouth	17	Terrestrial	day15	07/07/2021 07:38	33	8	CFBM	F	F	8
M13	21/06/2021	Unknown	7	Marine	day15	06/07/2021 08:08	22	0	MBFC	M	M	0
T12	22/06/2021	Penzance	8	Terrestrial	day15	08/07/2021 08:43	24	0	CMFB	M	M	0
M14	22/06/2021	Penzance	5	Marine	day15	08/07/2021 08:43	21	0	BFMC	F	F	0
T13	23/06/2021	Penryn	23	Terrestrial	day15	09/07/2021 07:47	39	4	MCBF	M	M	4
T1	31/05/2021	Penzance	6	Terrestrial	day35	05/07/2021 07:59	41	20	MFBC	F	F	75
M1	01/06/2021	Penzance	2	Marine	day35	06/07/2021 08:32	37	600	BFCM			600
T2	01/06/2021	Hayle	4	Terrestrial	day35	06/07/2021 07:58	39	236	FCMB	C	M	234
M2	02/06/2021	Camborne	6	Marine	day35	07/07/2021 08:00	41	29	FBMC	F	F	30
M3	04/06/2021	Penzance	3	Marine	day35	10/07/2021 08:10	39	600	CBFM		F	35
T3	05/06/2021	Penzance	1	Terrestrial	day35	10/07/2021 08:37	36	611	MFCB	F	F	90
T4	05/06/2021	Falmouth	3	Terrestrial	day35	11/07/2021 08:07	39	600	BCMF			600
M4	05/06/2021	Falmouth	9	Marine	day35	11/07/2021 08:37	45	600	BMFC			600
M5	07/06/2021	Penzance	7	Marine	day35	13/07/2021 08:12	43	600	BCFM			600
M6	07/06/2021	Hayle	20	Marine	day35	13/07/2021 07:52	56	7	MBCF	M	M	6
T5	10/06/2021	Falmouth	12	Terrestrial	day35	15/07/2021 07:42	47	2	CFMB	F	F	3
T6	13/06/2021	Falmouth	3	Terrestrial	day35	19/07/2021 07:36	39	600	CFMB			600
T7	14/06/2021	Downderry	8	Terrestrial	day35	14/07/2021 08:09	38	600	FMBC			600
M7	14/06/2021	Truro	22	Marine	day35	20/07/2021 08:00	58	600	BFCM			600
M10	14/06/2021	Newquay	12	Marine	day35	19/07/2021 08:10	47	352	MCBF	F	F	350
T8	15/06/2021	Penzance	12	Terrestrial	day35	21/07/2021 07:25	48	600	FBMC			600
M8	15/06/2021	Penzance	16	Marine	day35	21/07/2021 07:58	52	600	MCFB			600
M11	15/06/2021	Penzance	1	Marine	day35	25/07/2021 08:08	41	0	MCBF	M	C	0
T9	16/06/2021	Falmouth	24	Terrestrial	day35	22/07/2021 07:40	60	47	CBFM	F	F	50
T10	16/06/2021	Penzance	23	Terrestrial	day35	23/07/2021 07:40	60	600	FMCB			600
M9	16/06/2021	Penzance	23	Marine	day35	23/07/2021 08:10	60	22	CBFM	F	F	21
M12	18/06/2021	Hayle	14	Marine	day35	24/07/2021 07:51	50	10	FMBC	F	F	10
Bean	19/06/2021	Newquay	6	Nonstud	day35	12/07/2021 08:38	29		FBMC	F
Squeezy	20/06/2021	Penzance	1	Nonstud	day35	12/07/2021 08:38	23		CFBM	F
T11	21/06/2021	Falmouth	17	Terrestrial	day35	27/07/2021 07:58	53	600	BFMC			600
M13	21/06/2021	Unknown	7	Marine	day35	26/07/2021 07:06	42	12	FCBM	C	C	15
T12	22/06/2021	Penzance	8	Terrestrial	day35	26/07/2021 08:26	42	600	CMBF			600
M14	22/06/2021	Penzance	5	Marine	day35	27/07/2021 08:29	40	117	BMFC	M	M	110
T13	23/06/2021	Penryn	23	Terrestrial	day35
