# Supplementary material for: Early-life diet does not affect preference for fish in herring gulls (Larus argentatus)
Source: PeerJ. 2024 Jul 11;12:e17565. doi: 10.7717/peerj.17565 (PMC11246621; doi:10.7717/peerj.17565)
Supplement: Supplemental Information 9 — Information for use of this dataset is in the supplementary file "Information for use of the datasets". [file peerj-12-17565-s009.csv]

Chick ID	Arrival date	Chick Origin	chick age at arrival	Treatment	24hr food test dateTime	age24	Food.order clockwise from front left1	fish left	choice	latency	Date5day	age5	5daylatencyfood	5day testorder	first food eaten	second food	familiar.diet5	first.food.type5	second.food.type.5	First choice front row	First choice right	highprotein5	Second choice front	second choice right	secondhigh protein5	Date10day	age10	10daylatencyfood	10day testorder	10first food eaten	10second food	familiar.diet10	first.food.type10	second.food.type.10	First choice front row10	First choice right10	high protein10	Second choice front10	second choice right10	secondhigh protein10	Date15day	age15	15daylatencyfood	15day testorder	15first food eaten	15second food	familiar.diet15	first.food.type15	second.food.type.15
T1	31/05/2021	Penzance	6	Terrestrial	01/06/2021 10:23	7	CF	n	F	132	05/06/2021 07:52	11	10	MBFC	F	M	N	1	1	n	y	y	y	n	n	10/06/2021 07:47	16	4	CFBM	F	C	N	1	2	y	y	y	y	n	y	15/06/2021 07:29	21	1	MFBC	F	M	N	1	1
M1	01/06/2021	Penzance	2	Marine	02/06/2021 08:10	3	FC	y	C	215	06/06/2021 07:56	7	2	FBMC	F	C	Y	1	2	y	n	y	n	n	y	11/06/2021 08:00	12	6	BMFC	M	F	Y	1	1	y	y	n	n	y	y	16/06/2021 08:00	17	0	FBCM	F	M	Y	1	1
T2	01/06/2021	Hayle	4	Terrestrial	02/06/2021 08:33	5	CF	n	F	10	06/06/2021 08:30	9	6	MBFC	M	F	N	1	1	y	n	n	n	y	y	11/06/2021 08:00	14	1	MFCB	M	F	N	1	1	y	n	n	y	y	y	16/06/2021 08:00	19	2	BCMF	C	F	Y	2	1
M2	02/06/2021	Camborne	6	Marine	03/06/2021 08:30	7	FC	y	C	120	07/06/2021 08:00	11	3	BCFM	C	B	N	2	2	y	y	y	y	n	n	12/06/2021 08:00	16	2	FBMC	F	C	Y	1	2	y	n	y	n	n	y	17/06/2021 08:00	21	0	CMFB	M	F	N	1	1
M3	04/06/2021	Penzance	3	Marine	05/06/2021 07:51	4	FC	y	C	9	10/06/2021 08:00	9	4	BFMC	F	B	Y	1	2	y	y	y	y	n	n	15/06/2021 07:29	14	2	BMFC	M	C	Y	1	2	y	y	n	n	n	y	20/06/2021 08:40	19	6	BCFM	B	F	N	2	1
T3	05/06/2021	Penzance	1	Terrestrial	05/06/2021 13:40	1					10/06/2021 08:00	6	17	MCFB	C	M	Y	2	1	y	y	y	y	n	n	15/06/2021 08:28	11	574	FBMC	F	M	N	1	1	y	n	y	n	y	n	20/06/2021 08:18	16	0	MFCB	M	F	N	1	1
T4	05/06/2021	Falmouth	3	Terrestrial	06/06/2021 08:00	4	FC	y	C	220	11/06/2021 08:00	9	12	FMCB	F	M	N	1	1	y	n	y	y	y	n	16/06/2021 08:00	14	5	MFCB	F	M	N	1	1	y	y	y	y	n	n	21/06/2021 07:10	19	1	FBCM	F	M	N	1	1
M4	05/06/2021	Falmouth	9	Marine	07/06/2021 08:00	11	FC	y	F	3	11/06/2021 08:00	15	5	MBCF	M	F	Y	1	1	y	n	n	n	n	y	16/06/2021 08:00	20	3	MBFC	M	F	Y	1	1	y	n	n	n	y	y	21/06/2021 07:50	25	6	MBFC	M	F	Y	1	1
M5	07/06/2021	Penzance	7	Marine	08/06/2021 08:00	8	CF	n	F	4	14/06/2021 07:56	14	4	FBCM	F	M	Y	1	1	y	n	y	n	n	n	19/06/2021 08:00	19	1	CFMB	F	M	Y	1	1	y	y	y	n	y	n	23/06/2021 08:00	23	600	MFCB
M6	07/06/2021	Hayle	20	Marine	08/06/2021 08:00	21	FC	y	F	35	14/06/2021 07:56	27	4	CBFM	F	M	Y	1	1	n	y	y	n	n	n	18/06/2021 07:47	31	2	CMFB	C	F	N	2	1	y	n	y	n	y	y	23/06/2021 08:00	36	2	FCMB	F	C	Y	1	2
T5	10/06/2021	Falmouth	12	Terrestrial	10/06/2021 08:00	12	CF	n			15/06/2021 08:28	17	0	FCBM	F	C	N	1	2	y	n	y	y	y	y	20/06/2021 08:18	22	0	CBMF	C	F	Y	2	1	y	n	y	n	n	y	25/06/2021 07:44	27	2	BCMF	F	M	N	1	1
T6	13/06/2021	Falmouth	3	Terrestrial	14/06/2021 07:25	4	CF	n	F	9	19/06/2021 08:00	9	178	FBMC	F	C	N	1	2	y	n	y	n	n	y	24/06/2021 08:00	14	0	BMCF	M	F	N	1	1	y	y	n	n	n	y	29/06/2021 07:48	19	0	CMFB	M	C	N	1	2
T7	14/06/2021	Downderry	8	Terrestrial							15/06/2021 07:24	9	2	BMFC	M	C	N	1	2	y	y	n	n	n	y	19/06/2021 09:04	13	0	BFCM	F	M	N	1	1	y	y	y	n	n	n	24/06/2021 08:00	18	0	MFCB	M	F	N	1	1
M7	14/06/2021	Truro	22	Marine	15/06/2021 07:24	23	FC	y	C	3	20/06/2021 08:40	28	17	FMBC	F	C	Y	1	2	y	n	y	n	n	y	25/06/2021 07:45	33	10	MBCF	F		Y	1		n	n	y				30/06/2021 08:00	38	600	BCMF
M10	14/06/2021	Newquay	12	Marine							19/06/2021 09:04	17	6	FCBM	F	C	Y	1	2	y	n	y	y	y	y	24/06/2021 08:00	22	5	CBMF	C		N	2		y	n	y				29/06/2021 07:06	27	600	MFBC
T8	15/06/2021	Penzance	12	Terrestrial	16/06/2021 08:48	13	CF	n	C	1	21/06/2021 07:10	18	0	MCFB	M	C	N	1	2	y	n	n	y	y	y	26/06/2021 08:00	23	0	CMFB	F	M	N	1	1	n	y	y	y	y	n	01/07/2021 07:12	28	0	FBMC	F	M	N	1	1
M8	15/06/2021	Penzance	16	Marine	16/06/2021 08:48	17	FC	y	C	7	21/06/2021 07:50	22	5	FMBC	M	F	Y	1	1	y	n	n	y	n	y	26/06/2021 08:40	27	3	BFMC	F	M	Y	1	1	y	y	y	n	y	n	01/07/2021 07:08	32	245	BMCF	M		Y	1
M11	15/06/2021	Penzance	1	Marine	20/06/2021 06:57	6	FC	y	C	1																30/06/2021 08:00	16	0	FBCM	B	F	N	2	1	y	y	n	y	n	y	05/07/2021 07:42	21	0	BCMF	B	M	N	2	1
T9	16/06/2021	Falmouth	24	Terrestrial	17/06/2021 08:00	25	FC	y	F	11	23/06/2021 07:00	31	15	CMFB	F	M	N	1	1	n	y	y	y	y	n	28/06/2021 07:14	36	11	FMCB	F		N	1		y	n	y				03/07/2021 07:52	41	240	FCBM	F		N	1
T10	16/06/2021	Penzance	23	Terrestrial	19/06/2021 08:00	26	FC	y	F	4	23/06/2021 07:00	30	2	BCFM	C	F	Y	2	1	y	y	y	n	y	y	28/06/2021 07:14	35	600	CBMF												03/07/2021 08:27	40	12	MFCB	F	M	N	1	1
M9	16/06/2021	Penzance	23	Marine	18/06/2021 07:47	25	CF	n	F	5	23/06/2021 07:00	30	9	FBMC	F		Y	1		y	n	y				28/06/2021 07:50	35	27	MBFC	M	F	Y	1	1	y	n	n	n	y	y	03/07/2021 09:04	40	8	MBFC	F		Y	1
M12	18/06/2021	Hayle	14	Marine	19/06/2021 07:24	15	CF	n	C	17	24/06/2021 08:00	20	4	FCBM	F	C	Y	1	2	y	n	y	y	y	y	29/06/2021 07:48	25	11	BCMF	F		Y	1		n	n	y				04/07/2021 07:59	30	0	CFMB	F	C	Y	1	2
Bean	19/06/2021	Newquay	6	Nonstud
Squeezy	20/06/2021	Penzance	1	Nonstud
T11	21/06/2021	Falmouth	17	Terrestrial	22/06/2021 07:16	18	CF	n	F	63	27/06/2021 07:30	23	2	CFMB	F	M	N	1	1	y	y	y	n	y	n	02/07/2021 08:00	28	2	MFCB	F	M	N	1	1	y	y	y	y	n	n	07/07/2021 07:38	33	8	CFBM	F	C	N	1	2
M13	21/06/2021	Unknown	7	Marine	22/06/2021 07:12	8	FC	y	C	474	26/06/2021 08:00	12	9	BFCM	F	C	Y	1	2	y	y	y	n	y	y	01/07/2021 07:12	17	1	CFBM	F	C	Y	1	2	y	y	y	y	n	y	06/07/2021 08:08	22	0	MBFC	M	F	Y	1	1
T12	22/06/2021	Penzance	8	Terrestrial	23/06/2021 06:49	9	FC	y	F	240	28/06/2021 07:50	14	17	BFMC	F	M	N	1	1	y	y	y	n	y	n	03/07/2021 07:44	19	2	CBMF	C	F	Y	2	1	y	n	y	n	n	y	08/07/2021 08:43	24	0	CMFB	M	F	N	1	1
M14	22/06/2021	Penzance	5	Marine	23/06/2021 06:54	6	CF	n	F	8																03/07/2021 07:44	16	1	CMFB	M	F	Y	1	1	y	y	n	n	y	y	08/07/2021 08:43	21	0	BFMC	F	C	Y	1	2
T13	23/06/2021	Penryn	23	Terrestrial	24/06/2021 08:00	24	CF	n	F	6	29/06/2021 07:06	29	0	FBCM	F	M	N	1	1	y	n	y	n	n	n	04/07/2021 07:59	34	8	BMCF	M	F	N	1	1	y	y	n	n	n	y	09/07/2021 07:47	39	4	MCBF	M	F	N	1	1
[truncated: 21 more columns]
