# Supplementary material for: Early-life diet does not affect preference for fish in herring gulls (Larus argentatus)
Source: PeerJ. 2024 Jul 11;12:e17565. doi: 10.7717/peerj.17565 (PMC11246621; doi:10.7717/peerj.17565)
Supplement: Supplemental Information 10 — Information for use of this dataset is in the supplementary file "Information for use of the datasets". [file peerj-12-17565-s010.csv]

chick.ID	Group	1	2	3	4	5	6	7	8	9	10	11	12	13	14	15	16	17	18	19	20	21	22	23	24	25	26	27	28	29	30	31	32	33	34	35	36	37	38	39	40	41	42	43	44	45	46	47	48
M1	Marine		90	109	120	135	158	169	213	234	255	295	324	380	391	405	463	438	454	513	504	546	579	595		740					785			820						810							790
M10	Marine												352	346	386	442	461	507	524				689					727			820						840		865			870		815					770
M11	Marine		53	70	106	124	149	170	187	206	242	271		349	377	431	486	512	542	604	665	690	708	780		820	857	903	871	909		1080					1045		1080						1035
M12	Marine														247	263	286	341	394	421	487	528	568	633	667	701			810			895	1030		925	810	925	940		960		1000					960
M13	Marine							149	179	194	199	233	287	301	338	404	444	505	552	579	624	646	713	715		797	807	860	865	919		910					1000		1080						1060
M14	Marine					117	134	137	155	178	223	245	289	326	365	387	485	525	550	578	630		728	768	812	826	873		905					980		1080						1080
M2	Marine						167	200	220	252	284	346	370	427	459	496	572	581	633	670	677	739	795	792	808				941					1037			960						960
M3	Marine			106	119	151	159	178	215	269	293	346	370	421	464	499	541	570	611	678				804					942			950						1000							970
M4	Marine									170	195	217	232	254	286	345	381	405	456	485	528	538	574	615	615				756					865			910						915
M5	Marine							196	213	221	246	281	319	384	439	463	486	552	542	596	626				778					861			930						965							960
M6	Marine																				598	643	612	709		760		819			787			944				944					747			940
M7	Marine																						538			619			705				766					933			830		810	820	715		715	730	750
M8	Marine																416	408	488	524	537	552				632					731			790						810							815
M9	Marine																							490	459	499	524				683					754			795						800
NONSTUD1	Nonstud						127	198	218	256	258	274	343	351	378	424	475	501	545	554	601	648	692	699	737		792	812	848	880	876		900					970		1030						990
NONSTUD2	Nonstud	60	65	81	93	95	102	126	146	175	210	231	262	296	338	362	408	429	469		542	578	611	662	702		760					950		1030						1060
T1	Terra						164	181	191	247	274	309	340	339	362	400	429	434	450	477	495	533	494	546	571	515	559				641					772			790						745
T10	Terra																							485	497	546	448				636					885			930						940
T11	Terra																	397	419	453	475	512	536	629	624	693			790						970							1000					1000
T12	Terra										245	261	282	322	344	401	429	442	480	554	613	609	647	678	716		779	769	782	799	819		850					955		980						960
T13	Terra																					330	359	363	357	398	490	535			540						615							660					640
T2	Terra				112	120	151	178	194	233	266	285	321	344	393	400	424	437	459	482	497	538	490	538				645					781			795						775							885
T3	Terra	52	67	83	94	110	142	156	180	208	245	284	282	322	369	380	451	440	458	490	491	518	508	538					700						860							920					910
T4	Terra			96	136	140	171	187	215	263	281	317	354	385	424	458	512	475	474				532					744			800						940							790					800
T5	Terra												292	268	296	335	369	431	424	472	495	458	568				620					727			750						720							740
T6	Terra			98	116	126	134	160	181	214	239	260	287	322	341	356	387	408	448	501			520						700							780					800								760
T7	Terra								187	217	213	246	280	317	334	378	403	439	469	498	544	568	595	645			730						865							895					860
T8	Terra												211	223	246	284	312	354	405	423	451	464	469	526	541	560	590			630						765							795					785
T9	Terra																								394	450	435	477	526				630					759			805						645	740
[truncated: 36 more columns]
