# Supplementary material for: Early-life diet does not affect preference for fish in herring gulls (Larus argentatus)
Source: PeerJ. 2024 Jul 11;12:e17565. doi: 10.7717/peerj.17565 (PMC11246621; doi:10.7717/peerj.17565)
Supplement: Supplemental Information 11 — Information for use of this dataset is in the supplementary file "Information for use of the datasets". [file peerj-12-17565-s011.csv]

Chick.ID	arrival dateTime	arrival age	Group	1	2	3	4	5	6	7	8	9	10	11	12	13	14	15	16	17	18	19	20	21	22	23	24	25	26	27	28	29	30	31	32	33	34	35	36	37	38	39	40	41	42	43	44	45	46
M1	01/06/2021	2	Marine			31.2			37.1		42.2					53				55.2				60.5				59.9					61.6									63.5							61.2
M10	14/06/2021	12	Marine																		55.8				59.3					60.8									63.2							62.2
M11	15/06/2021	1	Marine						35.3									55.7					61.8			66.1					68.7			67.4					67.2
M12	18/06/2021	14	Marine																47.5				55.5		59.3			62.4									65.9							65
M13	21/06/2021	7	Marine										40.2		44.8			51.2					61.3			63.6					66			67.8					66.1
M14	22/06/2021	5	Marine								40.1		42.6			49.3					61			63.6					69.2			68					67.5
M2	02/06/2021	6	Marine						37.7			43.6		45.2					59.3				61.1				65.2				66.2					64										67.4
M3	04/06/2021	3	Marine				38.3		40.2					49.2				57.9				62.2				65.9					66.4									67.4							65.7
M4	05/06/2021	9	Marine											45.3					55				59.9				63.7				65.5					67.2									65.9
M5	07/06/2021	7	Marine												51.3				57.3				64.3				64.9					66.4									65.9							65.2
M6	07/06/2021	20	Marine																									59.8				61.5				62.3				63.8					62.4
M7	14/06/2021	22	Marine																								63.7				65.7				66.1					65.8									65
M8	15/06/2021	16	Marine																	55.3				59.3				57.9					62.6									60.8							58.3
M9	16/06/2021	23	Marine																											57.1				56.7					59.2									57.4
NONSTUD1	19/06/2021	6	Nonstud																					64			63.5					64			64.2					65
NONSTUD2	20/06/2021	1	Nonstud							31.8			41.7					50			56.4					62.2			52.4					66.7
T1	31/05/2021	6	Terra								41.1			46		46					54.1				56.5				59.4				59.2					59.4									59.6
T10	16/06/2021	23	Terra																											60				61.8					62.8									62.1
T11	21/06/2021	17	Terra																				54.7		59.5			59									66.5							62.6
T12	22/06/2021	8	Terra										41.8		46.2			51					58.7			58.9					63.7			65.4					61.5
T13	23/06/2021	23	Terra																								54.6		56			55.7									57.2							55.1
T2	01/06/2021	4	Terra					32.8			38.3		41.4					51				57				57.4				59.3					60.6										61.2
T3	05/06/2021	1	Terra												47.4				53				54.9		56.1			61.4									62.5							61.5
T4	05/06/2021	3	Terra										45.9				52.3				59.5				60.5					61.1									63							59.6
T5	10/06/2021	12	Terra														49.9				53.6				60				59.1					61.5									60						61.3
T6	13/06/2021	3	Terra						34.8				39.5				48.9		50.4			55.3										61.6							62.5
T7	14/06/2021	8	Terra										43				49				53.7		56.6			60.5									64.9							62.1
T8	15/06/2021	12	Terra													44.2				48.9				52.8		54.6			56.9									58.7							61.4
T9	16/06/2021	24	Terra																												56.1				56.1					56.1									57.5
	04/07/2021
	16/07/2021
	06/08/2021
[truncated: 17 more columns]
