# Supplementary material for: Early-life diet does not affect preference for fish in herring gulls (Larus argentatus)
Source: PeerJ. 2024 Jul 11;12:e17565. doi: 10.7717/peerj.17565 (PMC11246621; doi:10.7717/peerj.17565)
Supplement: Supplemental Information 12 — Describes the contents of each dataset provided and used in this study. [file peerj-12-17565-s012.xlsx]

## Sheet: Sheet1
Key to CSV files for Inzani, Kelley, Thomas and Boogert: Early-life diet does not affect preference for fish in herring gulls (Larus argentatus)
Please read through this file for information and key to the columns of all CSV data files provided with this manuscript
File	REHAB_Chicks Foodpreference
Column Name	Description of contents
Chick ID	Individual chick Identification code is given in this column.
Arrival date	The date of arrival to captivity for each chick.
Chick Origin	Town name from where each chick was originally found where known.
chick age at arrival	Identified age of chick in days at time of arrival to captivity.
Treatment	The diet treatment group that each chick was assigned to randomly upon entry to captivity.
Test	The test replicate distinguished by the number of days the chicks have spent in captivity, i.e. 24/48/72 hour (couple of cases), day 5 , 10, 15 and 35 of captivity.
food test dateTime	The date of each test trial for each individual chick.
age	The age of each chick for each test trial.
food latency	The time in seconds for each chick to approach the food array in the food test trials.
food.participation	A binary score of whether the chick participated in the food test trials, 1 = yes or 0 = no.
array order	The order from front left, going clockwise of the foods in the food bowls presented to each chick in each test trial.
first food	The first food scored as being pecked and consumed in the test trial, score is either fish (F), mussels (M), cat food (C) and bread (B).
second food	The second food scored as being pecked and consumed in the test trial, score is either fish (F), mussels (M), cat food (C) and bread (B).
familiar.diet	Binary variable (Y = yes or N = no) of whether the first food chosen by a chick in a test trial was from one of the two more abundant foods offered in their diet treatment (Terrestrial or Marine).
Food.type	Binary variable of whether the first food chosen by the chick in the test trials was 1 = Marine or 2 = Terrestrial type.
First choice front row	Binary variable (Yes or No) of if the first food chosen was at the front of the 2 x 2 food array. This is not applicable for the first baseline test.
First choice right	Binary variable (Yes or No) of whether the first food chosen by the chick in the test trials was on the right of the 2 x 2 array.
Second choice front	Binary variable (Yes or No) of if the second food chosen was at the front of the 2 x 2 food array. This is not applicable for the first baseline test.
second choice right	Binary variable (Yes or No) of whether the second food chosen by the chick in the test trials was on the right of the 2 x 2 array.
fish weight food before	The weight of the fish presented in grams before presentation to the chick.
cat weight food before	The weight of the cat food presented in grams before presentation to the chick.
mussel weight before	The weight of the mussels presented in grams before presentation to the chick.
bread weight before	The weight of the bread presented in grams before presentation to the chick.
fish weight food after	The weight of the fish presented in grams after presentation to the chick.
cat weight food after	The weight of the cat food presented in grams after presentation to the chick.
mussel weight after	The weight of the mussels presented in grams after presentation to the chick.
bread weight after	The weight of the bread presented in grams after presentation to the chick.
amount fish eaten	The amount of fish eaten in grams, calculated from the weight measure before minus the weight measure after.
amount cat food eaten	The amount of cat food eaten in grams, calculated from the weight measure before minus the weight measure after.
amount mussel eaten	The amount of mussels eaten in grams, calculated from the weight measure before minus the weight measure after.
amount bread eaten	The amount of bread eaten in grams, calculated from the weight measure before minus the weight measure after.
fish left	This is a binary variable (Yes or No) for the baseline test only of whether the fish was the bowl on the left and catfood on the right (only these two options were presented).
high protein	Binary variable of whether the first food chosen by the chick in the test trials was high protein food Y = yes or N = no.
secondhigh protein	Binary variable of whether the second food chosen by the chick in the test trials was high protein food Y = yes or N = no.
File	REHAB_Chicks Foodpreference_long
This file uses the same data as in REHAB_Chicks Foodpreference above, but it is transposed to have the results of the test trials horizontally in individual columns for each chick rather than have the results for all test trials in one column as in the above CSV file. This file was used for testing Intra-Class Coefficients for individual chick consistency and agreement amongst the chicks in first…
Column Name	Description of contents
Chick ID	Individual chick Identification code is given in this column.
Arrival date	The date of arrival to captivity for each chick.
Chick Origin	Town name from where each chick was originally found where known.
chick age at arrival	Identified age of chick in days at time of arrival to captivity.
Treatment	The diet treatment group that each chick was assigned to randomly upon entry to captivity.
24hr food test dateTime	The date of the baseline test.
age24	The age of each chick at baseline test.
Food.order clockwise from front left1	The arrangement of the food options in 2 x 2 food array from top left clockwise around the four options. This first baseline test, however, has only two options but is still described left to right.
fish left	This is a binary variable (Yes or No) for the baseline test only of whether the fish was the bowl on the left and catfood on the right (only these two options were presented).
choice	Binary variable, a chick's first choice of food in the baseline test (F or C).
latency	The time in seconds for a chick's approach and first peck at food in the baseline test.
Date5day	The date of the 5 day test.
age5	The age of each chick at the 5 day test.
5daylatencyfood	The time in seconds for a chick's approach and first peck at food in the 5 day test.
5day testorder	The arrangement of the food options in 2 x 2 food array from top left clockwise around the four options (F = fish, M = mussels, C = cat food, B = bread).
first food eaten	The first food consumed by a chick in the 5 day test.
second food	The second food consumed by a chick in the 5 day test.
familiar.diet5	Binary variable (Y = yes or N = no) of whether the first food chosen by a chick in a test trial was from one of the two more abundant foods offered in their diet treatment (Terrestrial or Marine).
First choice front row	Binary variable (Yes or No) of if the first food chosen was at the front of the 2 x 2 food array for the 5 day test.
First choice right	Binary variable (Yes or No) of whether the first food chosen by the chick was on the right of the 2 x 2 array for the 5 day test.
highprotein5	Binary variable of whether the first food chosen by the chick in the test trials was high protein food Y = yes or N = no in the 5 day test.
Second choice front	Binary variable (Yes or No) of if the second food chosen was at the front of the 2 x 2 food array for the 5 day test.
second choice right	Binary variable (Yes or No) of whether the second food chosen by the chick was on the right of the 2 x 2 array for the 5 day test.
secondhigh protein5	Binary variable of whether the second food chosen by the chick in the test trials was high protein food Y = yes or N = no in the 5 day test.
Date10day	The date of the 10 day test.
age10	The age of each chick at the 10 day test.
10daylatencyfood	The time in seconds for a chick's approach and first peck at food in the 10 day test.
10day testorder	The arrangement of the food options in 2 x 2 food array from top left clockwise around the four options (F = fish, M = mussels, C = cat food, B = bread).
10first food eaten	The first food consumed by a chick in the 10 day test.
10second food	The second food consumed by a chick in the 10 day test.
familiar.diet10	Binary variable (Y = yes or N = no) of whether the first food chosen by a chick in a test trial was from one of the two more abundant foods offered in their diet treatment (Terrestrial or Marine).
First choice front row10	Binary variable (Yes or No) of if the first food chosen was at the front of the 2 x 2 food array for the 10 day test.
First choice right10	Binary variable (Yes or No) of whether the first food chosen by the chick was on the right of the 2 x 2 array for the 10 day test.
high protein10	Binary variable of whether the first food chosen by the chick in the test trials was high protein food Y = yes or N = no in the 10 day test.
Second choice front10	Binary variable (Yes or No) of if the second food chosen was at the front of the 2 x 2 food array for the 10 day test.
second choice right10	Binary variable (Yes or No) of whether the second food chosen by the chick was on the right of the 2 x 2 array for the 10 day test.
secondhigh protein10	Binary variable of whether the second food chosen by the chick in the test trials was high protein food Y = yes or N = no in the 10 day test.
Date15day	The date of the 15 day test.
age15	The age of each chick at the 15 day test.
15daylatencyfood	The time in seconds for a chick's approach and first peck at food in the 15 day test.
15day testorder	The arrangement of the food options in 2 x 2 food array from top left clockwise around the four options (F = fish, M = mussels, C = cat food, B = bread).
15first food eaten	The first food consumed by a chick in the 15 day test.
15second food	The second food consumed by a chick in the 15 day test.
familiar.diet15	Binary variable (Y = yes or N = no) of whether the first food chosen by a chick in a test trial was from one of the two more abundant foods offered in their diet treatment (Terrestrial or Marine).
First choice front row15	Binary variable (Yes or No) of if the first food chosen was at the front of the 2 x 2 food array for the 15 day test.
First choice right15	Binary variable (Yes or No) of whether the first food chosen by the chick was on the right of the 2 x 2 array for the 15 day test.
high protein15	Binary variable of whether the first food chosen by the chick in the test trials was high protein food Y = yes or N = no in the 15 day test.
Second choice front15	Binary variable (Yes or No) of if the second food chosen was at the front of the 2 x 2 food array for the 15 day test.
second choice right15	Binary variable (Yes or No) of whether the second food chosen by the chick was on the right of the 2 x 2 array for the 15 day test.
secondhigh protein15	Binary variable of whether the second food chosen by the chick in the test trials was high protein food Y = yes or N = no in the 15 day test.
Date35day	The date of the 35 day test.
age35	The age of each chick at the 35 day test.
35daylatencyfood	The time in seconds for a chick's approach and first peck at food in the 35 day test.
35day testorder	The arrangement of the food options in 2 x 2 food array from top left clockwise around the four options (F = fish, M = mussels, C = cat food, B = bread).
35first food eaten	The first food consumed by a chick in the 35 day test.
35second food	The second food consumed by a chick in the 35 day test.
familiar.diet35	Binary variable (Y = yes or N = no) of whether the first food chosen by a chick in a test trial was from one of the two more abundant foods offered in their diet treatment (Terrestrial or Marine).
First choice front row35	Binary variable (Yes or No) of if the first food chosen was at the front of the 2 x 2 food array for the 35 day test.
First choice right35	Binary variable (Yes or No) of whether the first food chosen by the chick was on the right of the 2 x 2 array for the 35 day test.
high protein35	Binary variable of whether the first food chosen by the chick in the test trials was high protein food Y = yes or N = no in the 35 day test.
Second choice front35	Binary variable (Yes or No) of if the second food chosen was at the front of the 2 x 2 food array for the 35 day test.
second choice right35	Binary variable (Yes or No) of whether the second food chosen by the chick was on the right of the 2 x 2 array for the 35 day test.
secondhigh protein35	Binary variable of whether the second food chosen by the chick in the test trials was high protein food Y = yes or N = no in the 35 day test.
File	Observer comparison
This CSV file contains the two observers' measures (Emma and Frankie) of individual chicks' latency to peck food, the first food choices from the individual chick test trials. Second food choices were not included as observer Frankie did not record these, and any relationship between observer scoring on the first food choice is likely the same for the second, so an additional comparison is not th…
Column Name	Description of contents
Chick ID	Individual chick Identification code is given in this column.
Arrival date	The date of arrival to captivity for each chick.
Chick Origin	Town name from where each chick was originally found where known.
chick age at arrival	Identified age of chick in days at time of arrival to captivity.
Treatment	The diet treatment group that each chick was assigned to randomly upon entry to captivity.
Test	The test replicate distinguished by the number of days the chicks have spent in captivity, i.e. 24/48/72 hour (couple of cases), day 5 , 10, 15 and 35 of captivity.
food test dateTime	The date of each test trial for each individual chick.
age	The age of each chick for each test trial.
emma.food.latency	The time in seconds for each chick to approach the food array in the food test trials from observer Emma.
array order	The order from front left, going clockwise of the foods in the food bowls presented to each chick in each test trial.
first food eaten	The first food scored by Emma as being pecked and consumed in the test trial, score is either fish (F), mussels (M), cat food (C) and bread (B).
frankie.first.choice	The first food scored by Frankie as being pecked and consumed in the test trial, score is either fish (F), mussels (M), cat food (C) and bread (B).
frankie.food.latency	The time in seconds for each chick to approach the food array in the food test trials from observer Frankie.
File	REHAB_Chicktarsus
This CSV file contains the raw chick biometric measurements taken for each individual against chick age at time of measurement.
Column Name	Description of contents
Chick ID	Individual chick Identification code is given in this column.
Arrival date	The date of arrival to captivity for each chick.
chick age at arrival	Identified age of chick in days at time of arrival to captivity.
Group	The diet treatment group that each chick was assigned to randomly upon entry to captivity.
Columns 1 - 60	Chick tarsus measurements (mm) at specific chick age specified by the numbered column (chick age in days).
last.tar	The last tarsus measurement recorded for each chick in mm.
last.age	The age of the chick in days at time last tarsus measurement was taken.
tar.age14-16	Individual chick tarsus measurement at ages 14-16 days old, there is no repeat of individual measurements, this column is to capture a comparable younger age sample.
File	REHAB_Chickweight
This CSV file contains the raw chick biometric measurements taken for each individual against chick age at time of measurement.
Column Name	Description of contents
Chick ID	Individual chick Identification code is given in this column.
Group	The diet treatment group that each chick was assigned to randomly upon entry to captivity.
Columns 1 - 79	Chick weight measurements (g) at specific chick age specified by the numbered column (chick age in days).
last.weight	The last weight measurement recorded for each chick in grams.
last.age	The age of the chick in days at time last weight measurement was taken.
arrival.weight	The weight of each chick (g) on the day of arrival; chicks were of differing ages.
Arrival date	The date of arrival to captivity for each chick.
chick age at arrival	Identified age of chick in days at time of arrival to captivity.
